# Supplementary material for: Identifying HIV-1 Transmission Clusters in Uzbekistan through Analysis of Molecular Surveillance Data
Source: Viruses. 2022 Jul 29;14(8):1675. doi: 10.3390/v14081675 (PMC9413238; doi:10.3390/v14081675)
Supplement: Supplementary file 1 [file viruses-14-01675-s001.zip]

Archive with 2 entries (2 files):
- Supplementary Files/Table S1.pdf
- Supplementary Files/Table S2.xlsx
